# Supplementary material for: Examining seasonal effect of urban heat island in a coastal city
Source: PLoS One. 2019 Jun 14;14(6):e0217850. doi: 10.1371/journal.pone.0217850 (PMC6568388; doi:10.1371/journal.pone.0217850)
Supplement: S1 Data — (ZIP) [file pone.0217850.s001.zip]

Archive with 8 entries (7 files):
- data/2016.11.xls
- data/2016.2.xls
- data/2016.5.xls
- data/2016.8.xls
- data/Cubist.rar
- data/NDVI╝⌠▓├.rar
- data/╩2╛▌.rar
- data/
