# Supplementary material for: Examining seasonal effect of urban heat island in a coastal city
Source: PLoS One. 2019 Jun 14;14(6):e0217850. doi: 10.1371/journal.pone.0217850 (PMC6568388; doi:10.1371/journal.pone.0217850)
Supplement: S1 Data — (ZIP) [file pone.0217850.s001.zip › data/2016.11.xls]

## Sheet: Sheet1
0.0168789	61	3.76924	62	10.4362
0.0582016	66	11.6533	61	12.5007
0.0192308	25	0.754894	63	11.0162
0.00866028	240	25.0309	33	9.60349
0.0194361	30	5.05115	62	12.2166
0.0686305	4	0.754894	31	11.4986
0.0395284	290	22.4666	15	10.3317
0.0675263	197	4.82254	30	11.5813
0.0149238	23	3.84367	62	11.4514
0.052155	69	15.9228	63	10.4809
0.0246267	264	10.6222	41	10.2241
0.0138765	34	2.16079	62	11.1259
0.0294179	67	5.2267	59	12.4422
0.0442847	4	0.754894	32	11.6432
0.0237416	11	4.78729	63	11.2888
0.0679003	41	6.01728	61	10.4868
0.0415273	140	13.4215	37	10.3496
0.0387133	67	5.06231	60	11.3302
0.04486	99	7.82553	30	10.945
0.0343496	200	4.38049	61	11.1822
0.034523	56	5.71059	57	11.2947
0.0269056	101	8.05636	57	11.7198
0.0457088	32	14.823	40	13.4614
0.0439253	55	12.7726	62	10.0656
0.0764677	14	1.6876	45	11.4425
0.0374022	53	9.42741	47	11.123
0.0407568	50	3.38907	62	11.9406
0.0371016	47	9.01551	62	11.4602
0.0278213	36	6.67123	63	11.4661
0.0324669	27	0.477454	62	10.272
0.0316411	67	9.37478	62	11.5016
0.0416986	9	2.86241	62	10.8203
0.0348659	37	5.05115	9	12.3309
0.0152274	55	2.1343	54	10.7102
0.0285744	74	4.39338	60	11.7375
0.054101	6	1.39176	41	10.7876
0.0462626	48	12.4551	62	12.1521
0.057373	68	16.3073	56	10.612
0.0832635	52	11.3338	41	12.3192
0.0445176	148	11.8911	61	11.037
0.032843	94	7.08573	60	12.2342
0.120086	183	7.06204	28	12.0963
0.0648827	66	1.96786	57	11.0904
0.0411852	74	22.6848	61	9.71173
0.0352941	66	10.6427	63	11.2917
0.0200505	3	0.954841	62	10.609
0.0146449	11	1.6876	62	10.3018
0.0167519	43	2.71992	48	10.8203
0.0166719	32	4.16874	61	10.1703
0.0321489	80	3.10963	63	11.1704
0.035866	77	1.90915	50	11.9729
0.0595362	6	1.6876	50	12.0904
0.044343	122	11.7957	62	11.1644
0.0264936	10	2.63503	61	10.948
0.0764763	227	13.8247	20	12.3104
0.0842456	94	7.08573	49	12.0787
0.0280196	10	4.82254	63	10.8945
0.0442077	19	4.16874	54	11.8405
0.0340966	8	0.954841	62	11.8759
0.068119	86	3.47174	30	10.8381
0.0311253	29	9.00939	35	11.4661
0.040993	20	1.06752	61	10.1374
0.0360624	29	5.42764	61	11.0667
0.058264	9	2.05278	40	11.596
0.0341949	15	2.63503	63	12.2283
0.0193213	76	6.60375	62	11.197
0.0195711	25	0.477454	63	11.4484
0.101611	33	2.88218	55	12.4217
0.0265431	9	1.39176	54	10.7221
0.0422307	38	1.4321	60	11.5429
0.0410793	97	10.5554	58	10.6477
0.0544118	93	1.6876	59	11.0222
0.0403992	204	18.2539	36	10.6299
0.0381737	5	1.81752	33	12.5562
0.091263	106	16.6322	40	11.8641
0.0307868	9	3.9311	52	10.6477
0.0456335	28	1.21712	63	10.9806
0.0358309	51	2.63503	61	12.243
0.0405449	28	10.9695	40	12.3514
0.0455298	149	11.8911	56	11.5901
0.0768196	49	6.17385	61	11.1259
0.0105658	37	7.45401	37	10.5345
0.0290466	50	2.63503	62	10.3168
0.0165374	24	6.65443	61	13.8663
0.0134855	22	2.71992	46	10.1045
0.0176757	120	8.84251	54	9.45905
0.0288194	138	17.8679	45	10.8589
0.0202421	5	0.954841	59	12.1433
0.0307642	5	0.954841	62	10.9064
0.0971097	35	5.80822	29	11.8759
0.0500542	24	1.6876	62	13.1624
0.104165	122	13.0569	63	11.0281
0.043884	58	11.5603	63	10.5226
0.0116704	64	8.91709	62	10.6418
0.051821	22	4.11408	62	10.7608
0.0350277	10	1.21712	54	11.4337
0.0208038	10	2.5695	60	12.2899
0.0591384	27	14.4811	49	12.6906
0.0115751	17	5.43801	62	10.0297
0.0178367	43	1.81752	62	10.6001
0.0953876	39	7.65305	62	11.6756
0.0401606	227	8.24689	41	10.5733
0.0296337	54	3.9311	52	11.3805
0.0484789	54	8.47871	61	10.737
0.0352138	7	2.1343	63	10.6299
0.0187309	47	6.62069	52	10.3138
0.0846379	20	1.35022	40	11.9376
0.0381325	6	2.05278	61	12.3895
0.012973	59	9.32184	45	9.35962
0.0876442	69	4.53271	28	11.9935
0.0185778	48	4.38049	62	8.09781
0.0372056	39	6.72137	62	12.3895
0.079939	103	8.28043	37	11.5193
0.0556394	20	1.96786	54	11.9759
0.0333674	29	3.43891	36	11.0992
0.0253251	101	10.5554	58	10.1374
0.0666826	85	3.43891	35	10.7013
0.0798449	176	9.97026	30	11.3302
0.0212809	63	3.01696	59	10.3018
0.058001	80	4.72794	60	11.9465
0.0730712	80	6.92625	62	11.1585
0.061203	8	1.6876	63	12.2811
0.0586299	104	8.81123	37	10.26
0.0391648	165	12.5364	53	10.4481
0.0351823	116	1.39176	60	12.4802
0.070583	200	22.1449	15	12.3631
0.0219293	91	6.85322	63	11.117
0.0305213	28	0.477454	45	12.1168
0.0394151	41	3.58425	60	12.3338
0.0577157	189	21.5464	15	10.1194
0.059895	13	2.16079	51	11.8052
0.11558	35	8.76725	57	11.2533
0.0400605	25	5.06231	61	11.4779
0.0859492	179	17.577	29	12.7694
0.12162	136	7.7182	39	10.9094
0.02469	83	6.34412	55	11.2296
0.0455787	15	2.71992	62	10.737
0.0328682	47	3.9311	62	11.596
0.0427274	115	21.8805	40	11.2473
0.0560528	44	13.9158	62	10.9361
0.103341	131	22.2014	61	11.472
0.0821006	80	2.1343	61	13.3047
0.0544465	65	1.90915	18	12.4743
0.069229	60	4.38049	62	10.3407
0.0436243	18	3.70862	54	11.197
0.0703862	123	11.8185	27	10.6983
0.0183733	30	2.36199	62	11.2296
0.0382288	12	2.05278	62	12.2254
0.0160428	70	11.8911	46	9.93076
0.036775	32	6.49257	47	10.85
0.0218495	63	2.71992	61	11.1615
0.022411	74	9.04603	41	11.6992
0.020557	59	3.10963	62	11.1733
0.0456302	4	0.754894	46	12.0963
0.016567	87	9.30412	62	10.8945
0.0666955	31	1.35022	63	10.4839
0.0136141	27	5.32285	62	10.2301
0.0392698	44	9.62914	61	12.886
0.0381821	34	1.72101	62	10.5941
0.0242409	38	2.88218	62	10.9272
0.0203599	121	15.3695	63	11.4661
0.0498311	83	3.72387	60	12.0405
0.0536862	28	2.16079	34	10.9628
0.0330505	115	6.39692	24	11.8524
0.0570041	158	15.2104	25	10.1524
0.0303417	6	0.337615	63	13.1363
0.0355922	15	1.4321	63	10.8381
0.0722861	190	25.2066	62	13.1566
0.0638319	85	10.1119	50	12.8452
0.0377723	41	5.78883	60	12.2195
0.057819	96	6.2551	62	12.4802
