# Supplementary material for: Examining seasonal effect of urban heat island in a coastal city
Source: PLoS One. 2019 Jun 14;14(6):e0217850. doi: 10.1371/journal.pone.0217850 (PMC6568388; doi:10.1371/journal.pone.0217850)
Supplement: S1 Data — (ZIP) [file pone.0217850.s001.zip › data/2016.2.xls]

## Sheet: Sheet1
F2016_2_2N	DEM	Slope	Stable_Lig	F2016_2_2d
0.0218987	76	6.65443	39	2.85214
0.0256328	21	1.72101	62	3.92496
-0.00381807	65	3.10963	63	2.14853
0.0196787	40	2.05278	63	0.90451
0.0884171	282	8.73569	58	3.06345
0.0111242	57	9.44488	61	1.04013
0.0692221	4	1.06752	62	3.73349
0.0111258	57	6.13738	62	1.33533
0.0651103	119	8.04947	62	2.67368
0.101462	7	1.50953	41	4.15778
-0.0180944	29	3.9311	62	-0.587646
0.090651	192	15.2885	45	1.35989
0.0687239	195	5.47927	61	3.00311
0.0691799	45	7.82553	53	2.55554
0.0394691	22	1.06752	62	5.10718
0.067125	55	3.52041	61	5.71356
0.0647952	30	0.754894	63	2.64343
0.106336	200	21.2604	26	3.39154
0.0592212	82	10.3994	63	3.45761
0.0432122	18	6.67123	49	1.15402
-0.00648182	125	7.08573	62	3.12976
0.0838059	59	13.3622	59	2.47974
0.0441746	34	9.87093	45	0.307404
0.0576849	5	0.337615	43	4.11902
-0.00018216	14	1.6876	62	3.31339
0.0722322	18	3.9311	62	4.25311
-0.0190077	11	1.81752	60	1.00626
0.000627746	64	4.26269	60	1.94128
0.0063566	18	1.21712	63	4.27399
0.00647407	92	18.1227	62	-1.02737
0.0531147	62	4.22269	60	4.49408
-0.0444389	20	2.45639	63	-0.109406
-0.0159978	24	1.90915	63	1.31384
0.0326241	78	14.823	55	2.05716
0.0160447	25	2.71992	62	4.51489
0.0735018	13	2.36199	45	3.59866
-0.010473	36	4.43182	63	3.84424
0.0481576	63	9.32184	45	1.31689
0.0614893	74	2.78189	63	3.44861
0.0476248	59	1.81752	62	3.26224
0.0291729	49	1.96786	63	0.481049
0.0656147	40	4.90379	62	5.08948
0.0499971	69	5.55072	51	2.63434
0.00362093	19	2.36199	62	1.56531
0.0420078	73	2.05278	50	2.85516
0.00875109	16	4.58231	62	0.768707
0.0836272	56	3.01696	22	6.31912
0.069686	14	2.26364	61	2.51611
0.047619	21	2.43314	40	5.47266
0.0442638	13	7.80418	62	5.93048
0.110262	104	5.09562	24	6.00363
0.0642158	89	5.95158	20	4.21143
-0.020307	58	9.44488	63	0.703857
0.000414995	39	7.45401	62	0.892181
0.055027	43	11.7683	61	1.56839
0.021021	9	1.6876	40	3.04837
0.0624315	169	16.7023	18	-0.0221863
0.0202334	92	2.1343	59	1.31998
0.0160669	35	2.05278	63	2.09674
0.0284219	40	5.47927	62	1.53772
0.0189406	2	1.96786	63	0.987762
0.0758215	142	9.06429	32	1.32919
0.0399094	6	2.78189	62	2.4342
-0.019176	39	4.76364	62	0.419067
0.0146082	88	7.9173	63	1.37833
0.0350791	57	3.72387	62	1.97791
0.0248934	65	6.72137	57	3.86218
0.100599	244	20.7823	29	7.03116
0.016595	146	11.3719	43	0.285675
0.0344249	6	0.337615	63	2.81586
0.0527661	96	6.2551	62	1.83749
0.0673181	99	16.2665	62	5.93338
0.065798	154	15.1695	46	2.06628
0.150258	133	17.0979	49	3.02121
0.00610736	10	2.5695	62	1.80392
0.0395297	60	16.8354	63	3.39154
0.14892	86	3.43891	61	2.15765
-0.0112238	132	6.09148	61	1.57144
0.0406666	6	1.21712	63	2.72818
-0.00643604	31	3.10963	63	0.858246
0.110515	276	17.274	20	6.10892
0.0231851	30	3.72387	63	2.1972
0.000123274	7	1.06752	62	3.19601
0.0455581	56	8.32714	41	4.82629
0.0338418	43	5.75962	61	3.17795
0.0797963	64	2.88218	63	4.39896
0.057775	4	0.754894	32	6.81082
0.0157027	97	5.00628	62	0.496552
0.0537987	133	3.76924	55	2.4585
-0.00448639	108	14.6211	63	-1.58633
0.0241658	88	4.39338	62	2.24588
0.0562254	11	2.38594	59	2.40082
0.0231421	29	8.61464	37	1.25854
0.0585796	99	7.39396	30	3.81433
0.056517	24	6.42315	59	5.49323
0.0813041	30	0.337615	62	1.20322
0.0684917	74	13.6171	49	2.76144
0.0183045	48	6.20105	62	1.99619
0.0165959	21	2.71992	62	1.94128
-0.0102106	130	21.2604	51	-1.93539
0.0563852	70	4.53271	62	1.95349
0.0356332	28	1.90915	63	4.26205
-0.00991699	22	0.337615	63	5.22815
-0.0133014	31	5.47927	60	-1.5705
0.189387	54	3.70862	61	3.70953
0.0777848	46	2.90182	34	4.6188
0.0314652	51	9.01551	43	2.33401
0.0405921	1	2.78189	62	1.76724
-0.000731334	56	3.76924	61	1.55307
0.0251343	50	6.38815	35	0.617249
-0.0169443	36	2.45639	62	-0.738159
-0.0343431	7	0.337615	63	0.310486
-0.0258069	11	1.6876	63	-0.509338
0.0259665	10	2.86241	63	0.845917
0.0394034	21	4.11408	54	3.57468
0.0478841	9	2.86241	38	4.50598
0.0371973	17	6.65443	62	3.83228
-0.00850101	11	4.58231	33	2.97897
0.034624	46	3.05437	62	1.29846
0.0439169	15	4.05866	46	3.33142
0.037301	21	4.72794	36	3.04837
0.0591801	37	0	62	2.93369
0.0599451	175	18.5233	31	0.611084
0.016674	31	2.1343	63	1.8772
-0.0221637	39	3.94548	63	1.06784
0.0123428	24	2.26364	62	1.08633
0.102265	86	6.79586	43	2.51917
0.0397315	99	7.57262	26	0.415955
0.0464471	27	1.35022	62	2.32794
-0.0091994	6	0.954841	63	0.167633
0.0180602	30	0.754894	61	2.71304
0.0294732	69	5.60118	62	-1.23856
0.0547675	30	4.76364	62	4.16672
0.0701582	4	0	35	3.43359
0.139569	130	13.9649	24	1.40286
-0.00998238	8	1.81752	62	1.93213
0.046198	68	3.37229	59	2.43121
0.0480044	49	8.61464	43	2.36743
0.142406	72	12.1061	61	2.4342
0.115571	200	11.9273	37	1.74582
0.000548396	11	5.43801	63	0.00585938
0.0519593	60	2.36199	55	1.95349
-0.0282671	30	1.6876	60	-3.38071
0.0029742	41	3.10963	62	1.06784
0.0458747	29	2.43314	61	3.11166
0.0222109	31	7.80418	62	1.47031
0.0623034	79	9.10675	62	0.774902
-0.00206811	44	4.16874	61	1.14172
0.0537597	8	9.13695	62	2.57071
0.0924224	51	6.45795	51	4.69
0.105529	48	12.6467	60	2.07239
0.0228819	33	3.32143	62	2.74936
0.0103381	27	1.96786	60	2.48276
0.075786	78	18.3946	29	10.3862
0.0111052	53	5.75962	62	3.64063
0.0759109	84	5.09562	19	4.26205
0.105588	56	1.06752	10	6.12354
0.00647267	9	0.954841	62	1.58368
0.076938	9	0.477454	41	5.96854
0.0406515	20	1.50953	62	2.60403
0.0244066	33	1.81752	63	1.2616
0.0534747	60	5.98922	57	1.51321
0.0719218	77	4.11408	63	4.86774
-0.0127521	20	7.37131	63	0.750183
0.0263391	60	5.06231	59	2.15765
0.023253	56	6.52699	59	1.19092
0.0160584	32	3.10963	62	1.21246
0.00335847	15	5.74985	62	1.62042
0.0822976	86	4.72794	62	1.25546
0.0138201	27	4.53271	63	2.14853
0.109759	12	1.39176	50	4.22336
0.102255	69	5.47927	62	2.17892
0.0200401	26	3.1996	62	1.38443
0.0612706	37	7.37131	37	1.17557
0.00640587	31	2.71992	45	3.09058
0.0523921	121	5.47927	52	0.214264
0.015857	32	8.39999	63	1.55612
0.00443113	33	2.38594	62	2.8884
0.0438921	32	5.71059	62	4.99197
-0.00349148	62	3.10963	63	1.22781
0.0484549	7	1.21712	62	2.95483
-0.0112867	89	7.80418	61	1.72141
0.0110342	8	2.1343	63	1.39365
-0.0167461	12	2.71992	63	1.44272
0.0435098	29	1.6876	63	1.06168
0.150632	141	11.2042	25	2.93973
-0.00257998	22	4.05866	63	1.35989
0.0139188	8	2.16079	62	2.77655
0.0322239	32	6.52699	63	3.24719
-0.00595964	13	7.66758	63	0.267059
0.0358717	70	12.0527	62	1.7489
0.0261961	9	4.07259	62	2.73422
0.0166444	62	6.49257	62	2.33401
0.040394	5	0.754894	56	4.79077
0.0577247	138	11.2042	63	0.833557
0.0220523	29	2.36199	61	3.75146
-0.0177667	42	6.2551	63	0.919952
0.0394437	39	1.72101	62	3.41559
