# Supplementary material for: Examining seasonal effect of urban heat island in a coastal city
Source: PLoS One. 2019 Jun 14;14(6):e0217850. doi: 10.1371/journal.pone.0217850 (PMC6568388; doi:10.1371/journal.pone.0217850)
Supplement: S1 Data — (ZIP) [file pone.0217850.s001.zip › data/2016.5.xls]

## Sheet: Sheet1
F2016_5_8N	DEM	Slope	Stable_Lig	F2016_5_8d
0.140481	76	6.65443	39	30.2938
0.140369	21	1.72101	62	31.2678
0.141792	65	3.10963	63	30.8151
0.130503	40	2.05278	63	27.8073
0.448669	282	8.73569	58	22.4166
0.146318	57	9.44488	61	26.6793
0.225443	4	1.06752	62	27.529
0.0762041	57	6.13738	62	30.3297
0.343449	119	8.04947	62	23.4253
0.224254	7	1.50953	41	31.0472
0.0448945	29	3.9311	62	31.025
0.364925	192	15.2885	45	21.7976
0.320741	195	5.47927	61	25.1749
0.23594	45	7.82553	53	26.7631
0.123621	22	1.06752	62	31.1607
0.387851	55	3.52041	61	26.3577
0.345957	30	0.754894	63	29.7851
0.413129	200	21.2604	26	22.3068
0.269996	82	10.3994	63	25.1873
0.237409	18	6.67123	49	28.9651
0.00478347	125	7.08573	62	30.1667
0.312576	59	13.3622	59	21.9463
0.32526	34	9.87093	45	27.0615
0.188821	5	0.337615	43	29.2226
0.0189558	14	1.6876	62	29.9554
0.12021	18	3.9311	62	32.8156
0.0270502	11	1.81752	60	29.8496
0.088218	64	4.26269	60	31.6808
0.0302691	18	1.21712	63	31.6879
0.181973	92	18.1227	62	23.5694
0.21929	62	4.22269	60	31.7474
0.0408757	20	2.45639	63	29.0629
0.0250889	24	1.90915	63	31.8939
0.176568	78	14.823	55	26.8914
0.0565633	25	2.71992	62	31.7803
0.156107	13	2.36199	45	33.3546
0.100174	36	4.43182	63	31.6476
0.102851	63	9.32184	45	27.9344
0.0958249	74	2.78189	63	31.5314
0.188636	59	1.81752	62	28.6896
0.102739	49	1.96786	63	29.046
0.203257	40	4.90379	62	30.331
0.104532	69	5.55072	51	30.8557
0.0526479	19	2.36199	62	30.7316
0.183321	73	2.05278	50	32.3544
0.0416129	16	4.58231	62	30.2506
0.384159	56	3.01696	22	29.3635
0.378969	14	2.26364	61	25.7349
0.274075	21	2.43314	40	33.0998
0.195903	13	7.80418	62	29.9626
0.346295	104	5.09562	24	26.9989
0.249942	89	5.95158	20	28.946
0.0317725	58	9.44488	63	31.3985
0.101633	39	7.45401	62	29.0121
0.244747	43	11.7683	61	27.03
0.0673197	9	1.6876	40	31.0345
0.343221	169	16.7023	18	22.9225
0.114739	92	2.1343	59	29.6691
0.0763164	35	2.05278	63	29.6112
0.163028	40	5.47927	62	30.8271
0.0786165	2	1.96786	63	30.265
0.466833	142	9.06429	32	24.3363
0.109238	6	2.78189	62	29.6618
0.0431938	39	4.76364	62	26.5533
0.328895	88	7.9173	63	28.8904
0.159202	57	3.72387	62	31.4483
0.223168	65	6.72137	57	30.0625
0.437028	244	20.7823	29	24.191
0.262681	146	11.3719	43	23.8809
0.231414	6	0.337615	63	28.9948
0.323542	96	6.2551	62	27.1545
0.120779	99	16.2665	62	29.9193
0.359565	154	15.1695	46	23.162
0.278488	133	17.0979	49	25.3472
0.0664287	10	2.5695	62	29.1622
0.162037	60	16.8354	63	27.0392
0.303553	86	3.43891	61	21.9833
0.226616	132	6.09148	61	26.996
0.168121	6	1.21712	63	31.3224
0.0222127	31	3.10963	63	32.3685
0.409019	276	17.274	20	23.2299
0.241493	30	3.72387	63	28.809
0.0449056	7	1.06752	62	32.2176
0.26652	56	8.32714	41	28.9357
0.0518903	43	5.75962	61	30.6025
0.0972505	64	2.88218	63	33.399
0.169478	4	0.754894	32	29.7918
0.147818	97	5.00628	62	29.5775
0.320888	133	3.76924	55	28.8968
0.343358	108	14.6211	63	23.9045
0.0494077	88	4.39338	62	31.5859
0.297428	11	2.38594	59	30.2152
0.0857983	29	8.61464	37	30.7149
0.272908	99	7.39396	30	27.2238
0.248475	24	6.42315	59	29.0433
0.087206	30	0.337615	62	30.7794
0.320295	74	13.6171	49	29.0645
0.0582059	48	6.20105	62	31.0821
0.0752255	21	2.71992	62	29.312
0.35899	130	21.2604	51	20.8404
0.236978	70	4.53271	62	25.5021
0.110153	28	1.90915	63	34.312
0.121703	22	0.337615	63	35.0018
0.108072	31	5.47927	60	28.276
0.330017	54	3.70862	61	32.3244
0.307477	46	2.90182	34	28.8649
0.140027	51	9.01551	43	28.9661
0.102809	1	2.78189	62	29.2153
0.160197	56	3.76924	61	29.3507
0.0618043	50	6.38815	35	28.5778
0.0580151	36	2.45639	62	29.828
0.0427731	7	0.337615	63	29.1622
0.055739	11	1.6876	63	28.181
0.145962	10	2.86241	63	30.1547
0.139502	21	4.11408	54	31.3248
0.147143	9	2.86241	38	28.3394
0.105061	17	6.65443	62	31.0369
0.00502021	11	4.58231	33	31.2559
0.152482	46	3.05437	62	28.7527
0.150681	15	4.05866	46	28.2176
0.131421	21	4.72794	36	29.4955
0.142995	37	0	62	32.7286
0.260363	175	18.5233	31	23.2678
0.145224	31	2.1343	63	28.3954
0.239627	39	3.94548	63	26.1766
0.0717939	24	2.26364	62	31.3105
0.368269	86	6.79586	43	25.3258
0.344273	99	7.57262	26	25.6286
0.164617	27	1.35022	62	26.7928
0.0174624	6	0.954841	63	31.714
0.11707	30	0.754894	61	32.4063
0.304636	69	5.60118	62	29.1212
0.195801	30	4.76364	62	28.3686
0.21197	4	0	35	32.622
0.325775	130	13.9649	24	23.9926
0.171735	8	1.81752	62	28.0932
0.146175	68	3.37229	59	29.2734
0.164786	49	8.61464	43	28.4221
0.31562	72	12.1061	61	22.9308
0.31897	200	11.9273	37	22.5959
0.0676957	11	5.43801	63	30.4255
0.196654	60	2.36199	55	29.8785
-0.0427087	30	1.6876	60	16.5791
0.0436256	41	3.10963	62	29.1718
0.135611	29	2.43314	61	31.351
0.17226	31	7.80418	62	28.9418
0.295589	79	9.10675	62	24.8255
0.0362299	44	4.16874	61	31.7495
0.153804	8	9.13695	62	28.9806
0.224024	51	6.45795	51	31.9492
0.321984	48	12.6467	60	23.4483
0.0907452	33	3.32143	62	30.3608
-0.00504587	27	1.96786	60	31.7614
0.236404	78	18.3946	29	33.3741
0.176289	53	5.75962	62	30.722
0.191713	84	5.09562	19	28.8667
0.240373	56	1.06752	10	31.6205
0.0172306	9	0.954841	62	27.2016
0.1688	9	0.477454	41	31.0821
0.311197	20	1.50953	62	27.9459
0.16764	33	1.81752	63	30.3608
0.250275	60	5.98922	57	28.919
0.258038	77	4.11408	63	28.4917
0.0398941	20	7.37131	63	30.2027
0.0947885	60	5.06231	59	30.0226
0.0791736	56	6.52699	59	29.1525
0.0843944	32	3.10963	62	30.7984
0.0478896	15	5.74985	62	31.8513
0.216606	86	4.72794	62	28.1758
0.164601	27	4.53271	63	29.9049
0.221098	12	1.39176	50	30.624
0.321439	69	5.47927	62	24.9305
0.0302082	26	3.1996	62	29.9482
0.238855	37	7.37131	37	28.6032
0.137104	31	2.71992	45	31.9861
0.272833	121	5.47927	52	27.705
0.0876838	32	8.39999	63	32.168
0.076129	33	2.38594	62	33.1908
0.0952958	32	5.71059	62	29.1041
0.100158	62	3.10963	63	30.4112
0.0640111	7	1.21712	62	29.2299
0.217434	89	7.80418	61	25.8593
0.0565474	8	2.1343	63	25.3009
0.0380637	12	2.71992	63	30.5476
0.0623667	29	1.6876	63	30.0539
0.323339	141	11.2042	25	24.4145
0.0719061	22	4.05866	63	30.3752
0.0855593	8	2.16079	62	33.4971
0.194788	32	6.52699	63	28.1956
0.122595	13	7.66758	63	27.2286
0.091832	70	12.0527	62	31.2773
0.103438	9	4.07259	62	29.5582
0.0254537	62	6.49257	62	29.7678
0.038953	5	0.754894	56	29.763
0.270996	138	11.2042	63	22.186
0.19919	29	2.36199	61	31.7258
0.141025	42	6.2551	63	28.5753
0.142487	39	1.72101	62	28.5851
