# Supplementary material for: Examining seasonal effect of urban heat island in a coastal city
Source: PLoS One. 2019 Jun 14;14(6):e0217850. doi: 10.1371/journal.pone.0217850 (PMC6568388; doi:10.1371/journal.pone.0217850)
Supplement: S1 Data — (ZIP) [file pone.0217850.s001.zip › data/2016.8.xls]

## Sheet: Sheet1
0.359937	48	2.05278	29	27.7459
0.395837	179	7.85389	58	26.5165
0.316888	183	18.2321	18	24.1713
0.0540982	44	1.6876	62	34.5492
0.364079	21	3.38907	62	30.7032
0.398	103	17.8231	52	26.7978
0.434693	50	3.03572	61	29.3718
0.401335	175	17.2507	40	24.0967
0.395283	30	2.71992	62	32.3709
0.333183	74	5.13969	57	29.7744
0.0962551	11	1.01275	59	37.0704
0.0944965	21	2.38594	63	38.4997
0.358578	82	18.2212	63	29.9335
0.0205571	14	2.78189	62	38.8174
0.389829	57	2.38594	33	27.2974
0.218286	60	8.84251	43	29.7365
0.0219453	12	2.69895	61	39.071
0.40196	99	7.21067	45	29.2014
0.0270479	27	7.60929	62	34.7686
0.366638	125	16.118	62	27.5039
0.129211	5	1.06752	62	32.691
0.379001	205	10.6068	14	24.2588
0.0223369	33	2.16079	62	33.0175
0.0262743	9	3.18181	62	33.6852
0.35451	55	15.383	63	28.7412
0.0640356	34	3.32143	62	34.8511
0.0933578	40	1.90915	63	33.2395
0.403976	153	3.94548	47	27.4064
0.158891	16	6.80409	62	32.8731
0.308699	108	7.39396	56	26.5426
0.479415	222	16.6015	28	25.6108
0.351492	180	11.0484	13	24.2727
0.356782	31	2.71992	58	27.8979
0.35015	149	17.1569	63	25.8586
0.391414	41	3.63139	62	31.0889
0.0499653	10	5.23748	63	31.951
0.0320564	9	0.754894	63	35.0586
0.0997211	30	4.49515	62	35.6253
0.485826	195	15.1797	31	28.0561
0.12541	30	4.04469	62	30.5902
0.449367	250	23.5672	14	24.4061
0.159286	30	8.05636	62	35.1437
0.441063	167	9.57771	14	24.307
0.278884	22	1.35022	62	32.5047
0.365911	102	11.6162	63	29.0618
0.0774816	21	4.82254	61	39.5081
0.437787	147	19.5933	46	26.9531
0.345658	109	2.36199	25	27.3551
0.0959374	26	3.64697	63	35.2033
0.0169279	78	4.58231	62	35.3564
0.278604	21	3.05437	56	31.3715
0.0585218	12	0.954841	63	35.1523
0.106282	70	5.87557	63	33.8947
0.259256	53	1.01275	57	28.9729
0.16222	24	3.01696	60	31.9539
0.0912844	38	2.5695	63	31.233
0.0572286	46	6.62069	61	32.5665
0.134563	14	1.21712	45	33.8947
0.0424437	37	1.39176	63	35.1352
0.305366	43	5.96102	61	31.1734
0.175996	89	7.50614	32	27.6026
0.0260697	10	3.32143	62	32.2127
0.426493	22	5.26966	31	27.0244
0.231221	31	4.52023	63	34.9819
0.144352	113	12.2251	44	28.761
0.351829	69	18.6826	60	26.4247
0.353302	74	7.97323	45	26.8874
0.323991	50	6.37937	41	27.4144
0.106509	31	3.38907	61	31.61
0.241581	10	11.3338	62	31.4308
0.0471444	38	14.1295	63	35.0785
0.367666	116	4.82254	14	24.258
0.190104	6	1.6876	51	31.2279
0.210575	44	4.16874	63	33.6779
0.0602025	28	4.11408	62	34.8625
0.348995	178	9.14297	16	23.996
0.293933	39	6.76286	63	29.7054
0.347735	51	3.43891	26	28.9056
0.336737	149	7.39396	46	25.3373
0.0128234	17	1.81752	63	36.7989
0.526377	7	1.21712	50	27.8706
0.236753	114	10.3573	61	28.5992
0.188336	4	1.90915	62	33.4726
0.0572826	36	2.16079	63	36.5942
0.301295	54	7.05413	63	32.3957
0.206555	30	0.954841	60	33.6983
0.356828	21	4.69197	9	26.0431
0.35477	136	12.926	16	25.0775
0.134848	33	3.01696	62	31.7762
0.381992	85	8.58248	42	29.4673
0.26856	33	3.84367	62	31.661
0.140915	88	5.73026	61	29.8908
0.358059	61	6.85322	49	27.4344
0.0470593	37	2.45639	62	38.0925
0.223488	36	1.39176	27	30.6141
0.284077	36	7.18741	63	32.648
0.356135	93	18.3838	28	25.3399
0.342434	11	2.69895	63	30.7045
0.473055	60	5.47927	36	27.2473
0.308375	53	3.76924	61	29.1367
0.336165	46	2.02487	61	30.1693
0.239455	33	2.71992	63	34.6797
0.372304	123	22.4768	54	26.2212
0.370387	50	4.49515	38	27.7699
0.31117	13	2.38594	62	33.8688
0.141711	26	2.16079	62	34.075
0.342533	94	9.10675	62	27.7391
0.359381	49	4.22269	61	28.9355
0.126052	7	0.337615	41	31.0748
0.386459	63	14.04	62	27.7025
0.391123	62	4.97236	50	27.2377
0.10592	5	1.01275	62	32.7228
0.347862	162	18.6085	16	25.3539
0.309779	28	13.7213	62	31.4226
0.412364	66	2.45639	60	28.9142
0.0378933	4	1.06752	35	27.3822
0.0643235	39	2.1343	63	32.8269
0.132823	41	4.52023	62	35.6322
0.402926	40	3.64697	33	28.8787
0.353846	108	23.1499	53	27.1782
0.243663	50	3.10963	63	34.2126
0.15828	48	10.1765	62	31.3207
0.418662	55	6.72969	26	28.0527
0.111608	18	4.58231	61	35.3564
0.275948	39	3.64697	62	32.6013
0.24013	121	6.06377	56	29.3798
0.228499	27	4.26269	42	30.8757
0.479285	19	5.47927	54	27.9971
0.411617	43	3.37229	42	28.0862
0.357513	36	5.06231	62	30.8721
0.393787	129	19.0269	32	25.6917
0.115862	78	4.71598	62	32.6215
0.276379	19	4.82254	63	34.2423
0.190442	39	9.06429	34	24.8601
0.355752	64	5.05115	47	27.504
0.281817	53	8.32714	61	31.2521
0.0454318	76	6.92625	63	30.752
0.40487	71	6.01728	30	28.3043
0.274823	7	2.45639	38	29.3721
0.175551	23	5.05115	62	34.9961
0.368349	168	7.50614	37	26.0588
0.201029	7	1.90915	62	33.9293
0.321406	86	19.0886	63	27.9344
0.2586	51	6.06377	62	32.3334
0.390016	142	12.7726	29	26.5284
0.429129	109	13.6171	59	30.2718
0.288763	33	1.21712	62	32.425
0.38482	213	5.80822	24	24.3667
0.385939	87	17.1363	45	27.8236
0.0241514	29	4.82254	61	36.1811
0.456214	95	6.92625	20	26.0452
0.37702	229	22.9918	16	26.0008
0.225077	41	4.72794	42	31.7079
0.296068	46	3.43891	62	32.5504
0.120599	107	8.91709	62	34.3668
0.354937	67	4.38049	49	31.0587
0.0643072	36	1.4321	62	35.0302
0.119126	30	3.1996	62	33.8717
0.306647	103	5.00628	63	28.1094
0.372336	138	28.0623	16	25.3774
0.339722	103	8.16581	47	27.2882
0.398895	81	4.43182	60	29.48
0.111141	12	1.90915	62	33.277
0.265224	44	3.9311	54	33.4994
0.313285	52	9.01551	43	27.2001
0.403846	36	5.98922	60	26.0249
0.444221	182	14.6639	58	27.4897
0.410366	195	12.3689	25	25.0214
0.35061	190	4.49515	61	27.3123
0.254623	32	7.43155	36	31.0391
0.0702812	18	3.63139	62	34.9563
0.113494	18	1.4321	62	33.2194
0.404416	75	7.74697	60	27.1336
0.360088	43	9.92073	43	28.2609
0.0668935	43	1.06752	63	35.0415
0.340846	122	5.73026	61	28.0237
0.117777	65	2.1343	62	35.6592
0.391848	187	11.9767	54	25.833
0.172379	45	4.10029	63	33.1242
0.402515	95	5.80822	15	28.1755
0.166281	50	3.94548	63	32.4071
0.181623	91	7.57262	63	28.8803
0.457697	129	21.6744	58	26.7085
0.374148	23	9.73678	45	28.3616
0.162548	60	12.2251	63	28.8029
0.26103	8	1.50953	32	31.0599
